# Supplementary material for: Effects of Maternal Empowerment on Childhood Undernutrition in Bangladesh: Findings from Nationally Representative Surveys
Source: Nutrients. 2026 May 28;18(11):1730. doi: 10.3390/nu18111730 (PMC13259548; doi:10.3390/nu18111730)
Supplement: Supplementary file 1 [file nutrients-18-01730-s001.zip]

Archive with 1 entries (1 files):
- nutrients-4321541-supplementary.pdf
